# Supplementary material for: Evolutionary reversion in tumorigenesis
Source: Front Oncol. 2023 Nov 7;13:1282417. doi: 10.3389/fonc.2023.1282417 (PMC10662060; doi:10.3389/fonc.2023.1282417)
Supplement: Supplementary file 2 [file Table_1.xlsx]

## Sheet: Sheet1
Species	aminoacid sequences of proteins	RNA-seq data
Acanthaster_planci	Nature. 2017; 544: 231-234 https://www.echinobase.org/entry/
Amphimedon_queenslandica	Nature. 2019;570:519-522
Branchiostoma_lanceolatum	http://amphiencode.github.io/Data/
Capsaspora_owczarzaki	Nat Commun. 2013;4:2325 eLife 2013;2:e01287	eLife 2013;2:e01287
Ciona_intestinalis	Ensembl
Danio_rerio	Ensembl
Drosophila_melanogaster	Ensembl
Homo_sapiens	Ensembl	E-GEOD-49155. Cancer Prev Res (Phila). 2014;7:487-95	E-GEOD-50760. Mol Oncol. 2014;8:1653-66
Mnemiopsis_leidyi	Nat Ecology & Evol. 2018; 2: 1176-1188
Mus_musculus	Ensembl	DRA014437 at DNA Data Bank of Japan. Blood. 2022;140:2611-2625
Nematostella_vectensis	Cell 2018; 173: 1520–1534
Octopus_bimaculoides	Ensembl
Salpingoeca_rosetta	Genome Biol. 2013;14:R15.	Genome Biol. 2013;14:R15.
Strongylocentrotus_purpuratus	Ensembl
Trichoplax adhaerens	Nat Ecology & Evol. 2018; 2: 1176-1188
